# Supplementary material for: Potentiating Biosynthesis of Alkaloids and Polyphenolic Substances in Catharanthus roseus Plant Using ĸ-Carrageenan
Source: Molecules. 2023 Apr 21;28(8):3642. doi: 10.3390/molecules28083642 (PMC10143362; doi:10.3390/molecules28083642)
Supplement: Supplementary file 1 [file molecules-28-03642-s001.zip]

Archive with 1 entries (1 files):
- molecules-2286661-supplementary.pdf
